# Supplementary material for: ﻿Bertieraacutiflora (Rubiaceae, Bertiereae), a new combination based on the overlooked Psychotriaacutiflora
Source: PhytoKeys. 2025 Jan 17;251:161–6. doi: 10.3897/phytokeys.251.140272 (PMC11759921; doi:10.3897/phytokeys.251.140272)
Supplement: XML Treatment for Bertiera acutiflora [file phytokeys.251.140272-treatment1.xml]

<!DOCTYPE tp:taxon-treatment
  PUBLIC "-//TaxonX//DTD Taxonomic Treatment Publishing DTD v0 20100105//EN" "tax-treatment-NSO.dtd">
<tp:taxon-treatment xmlns:tp="http://www.plazi.org/taxpub"><tp:treatment-meta><kwd-group><label>Taxon classification</label><kwd>
                <named-content content-type="kingdom">Plantae</named-content>
              </kwd><kwd>
                <named-content content-type="order">Gentianales</named-content>
              </kwd><kwd>
                <named-content content-type="family">Rubiaceae</named-content>
              </kwd></kwd-group><mixed-citation publication-type="journal"><person-group><name><surname>Berger</surname><given-names>Andreas</given-names></name></person-group><article-title>﻿<italic><tp:taxon-name><tp:taxon-name-part taxon-name-part-type="genus" reg="Bertiera">Bertiera</tp:taxon-name-part><tp:taxon-name-part taxon-name-part-type="species" reg="acutiflora">acutiflora</tp:taxon-name-part></tp:taxon-name></italic> (<tp:taxon-name><tp:taxon-name-part taxon-name-part-type="family">Rubiaceae</tp:taxon-name-part></tp:taxon-name>, <tp:taxon-name><tp:taxon-name-part taxon-name-part-type="tribe">Bertiereae</tp:taxon-name-part></tp:taxon-name>), a new combination based on the overlooked <italic><tp:taxon-name><tp:taxon-name-part taxon-name-part-type="genus" reg="Psychotria">Psychotria</tp:taxon-name-part><tp:taxon-name-part taxon-name-part-type="species" reg="acutiflora">acutiflora</tp:taxon-name-part></tp:taxon-name></italic></article-title><source>PhytoKeys</source><day>17</day><month>01</month><year>2025</year><volume>251</volume><fpage>161</fpage><lpage>166</lpage><pub-id pub-id-type="doi">10.3897/phytokeys.251.140272</pub-id></mixed-citation></tp:treatment-meta><tp:nomenclature><label>﻿</label><tp:taxon-name>
              <object-id xmlns:xlink="http://www.w3.org/1999/xlink" content-type="arpha" xlink:type="simple">3D318843-F054-5B76-BB92-45229C5C4788</object-id>
              <tp:taxon-name-part taxon-name-part-type="genus" reg="Bertiera">Bertiera</tp:taxon-name-part>
              <tp:taxon-name-part taxon-name-part-type="species" reg="acutiflora">acutiflora</tp:taxon-name-part>
              <object-id xmlns:xlink="http://www.w3.org/1999/xlink" content-type="ipni" xlink:type="simple">urn:lsid:ipni.org:names:77355304-1</object-id>
            </tp:taxon-name><tp:taxon-authority>(DC.) A.C.Berger</tp:taxon-authority><tp:taxon-status xmlns:xlink="http://www.w3.org/1999/xlink" xlink:type="simple">comb. nov.</tp:taxon-status><xref ref-type="fig" rid="F1">Fig. 1A–C</xref><tp:nomenclature-citation-list><tp:nomenclature-citation><tp:taxon-name>
                  <tp:taxon-name-part taxon-name-part-type="genus" reg="Bertiera"/>
                  <tp:taxon-name-part taxon-name-part-type="species" reg="procumbens"/>
                </tp:taxon-name><comment>= <tp:taxon-name><tp:taxon-name-part taxon-name-part-type="genus" reg="Bertiera">Bertiera</tp:taxon-name-part><tp:taxon-name-part taxon-name-part-type="species" reg="procumbens">procumbens</tp:taxon-name-part></tp:taxon-name> K.Schum. &amp; K.Krause, Bot. Jahrb. Syst. 40(3): 328. 1908, syn. nov. Type: Ecuador. Guayas, Balao: “prope Bulao in silvis”, January 1892, <italic>H. F. A. von Eggers 14282</italic> (B†; lectotype, here designated: BR0000005305544 image!; isolectotypes: US00138193 image!, F0068504F fragm. image!, M0187082 image!, M0187083 image!). </comment></tp:nomenclature-citation></tp:nomenclature-citation-list></tp:nomenclature><tp:treatment-sec sec-type="Basionym" id="SECID0ESCAE"><title>Basionym.</title><p><italic><tp:taxon-name><tp:taxon-name-part taxon-name-part-type="genus" reg="Psychotria">Psychotria</tp:taxon-name-part><tp:taxon-name-part taxon-name-part-type="species" reg="acutiflora">acutiflora</tp:taxon-name-part></tp:taxon-name></italic> DC., Prodr. 4: 506. 1830. ≡ <italic><tp:taxon-name><tp:taxon-name-part taxon-name-part-type="genus" reg="Uragoga">Uragoga</tp:taxon-name-part><tp:taxon-name-part taxon-name-part-type="species" reg="acutiflora">acutiflora</tp:taxon-name-part></tp:taxon-name></italic> (DC.) Kuntze, Revis. Gen. Pl. 2: 959. 1891. Type: Ecuador. Guayas, Guayaquil: “Guayaquil”, 1790, <italic>T. Haenke s.n.</italic> (lectotype, here designated: <abbrev xmlns:xlink="http://www.w3.org/1999/xlink" xlink:title="National Museum in Prague" id="ABBRID0EQDAE" xlink:type="simple">PR</abbrev> 612078 image!; isolectotype: <abbrev xmlns:xlink="http://www.w3.org/1999/xlink" xlink:title="Prodromus Herbarium of de Candolle" id="ABBRID0EUDAE" xlink:type="simple">G-DC</abbrev> 00667379!).</p></tp:treatment-sec><tp:treatment-sec sec-type="distribution" id="SECID0EYDAE"><title>Distribution.</title><p>Ecuador: Cañar (<italic>J. H. Vargas López et al. 512</italic>, MO-1562740 image!), Chimborazo, Esmeraldas, Guayas, Los Ríos, Manabí, Pichincha. Colombia: Island Gorgona (<xref ref-type="bibr" rid="B3">Andersson and Ståhl 1999</xref>).</p></tp:treatment-sec><tp:treatment-sec><!--Section generated to contain objects referenced in tp:taxon-treatment.--><fig id="F1" position="float" orientation="portrait"><object-id xmlns:xlink="http://www.w3.org/1999/xlink" content-type="doi" xlink:type="simple">10.3897/phytokeys.251.140272.figure1</object-id><object-id xmlns:xlink="http://www.w3.org/1999/xlink" content-type="arpha" xlink:type="simple">0BBCC79B-CD28-5AC9-A4A4-440CC30BD06A</object-id><label>Figure 1.</label><caption><p>Type specimens of <italic><tp:taxon-name><tp:taxon-name-part taxon-name-part-type="genus" reg="Psychotria">Psychotria</tp:taxon-name-part><tp:taxon-name-part taxon-name-part-type="species" reg="acutiflora">acutiflora</tp:taxon-name-part></tp:taxon-name></italic> DC. (= <italic><tp:taxon-name><tp:taxon-name-part taxon-name-part-type="genus" reg="Bertiera">Bertiera</tp:taxon-name-part><tp:taxon-name-part taxon-name-part-type="species" reg="acutiflora">acutiflora</tp:taxon-name-part></tp:taxon-name></italic>, comb. nov.) <bold>A</bold> lectotype in the herbarium of the National Museum in Prague (<abbrev xmlns:xlink="http://www.w3.org/1999/xlink" xlink:title="National Museum in Prague" id="ABBRID0ERNAC" xlink:type="simple">PR</abbrev> 612078; photo: herbarium <abbrev xmlns:xlink="http://www.w3.org/1999/xlink" xlink:title="National Museum in Prague" id="ABBRID0EVNAC" xlink:type="simple">PR</abbrev>) <bold>B, C</bold> details of isolectotype in the <tp:taxon-name><tp:taxon-name-part taxon-name-part-type="genus" reg="Prodromus">Prodromus</tp:taxon-name-part></tp:taxon-name> herbarium, Conservatoire et Jardin botaniques de Genève (<abbrev xmlns:xlink="http://www.w3.org/1999/xlink" xlink:title="Prodromus Herbarium of de Candolle" id="ABBRID0EBOAC" xlink:type="simple">G-DC</abbrev>, G00667379) <bold>B</bold> flower <bold>C</bold> young fruit (photos: A. Berger).</p></caption><graphic xmlns:xlink="http://www.w3.org/1999/xlink" xlink:href="phytokeys-251-161_article-140272__-g001.jpg" position="float" orientation="portrait" xlink:type="simple" id="oo_1222142.jpg"><uri content-type="original_file" xlink:type="simple">https://binary.pensoft.net/fig/1222142</uri></graphic></fig></tp:treatment-sec><ref-list><ref id="B3"><mixed-citation xmlns:xlink="http://www.w3.org/1999/xlink" xlink:type="simple"><person-group><name name-style="western"><surname>Andersson</surname><given-names>L</given-names></name><name name-style="western"><surname>Ståhl</surname><given-names>B</given-names></name></person-group> (<year>1999</year>) <article-title>Tribe 8. <tp:taxon-name>Isertieae</tp:taxon-name>.</article-title> In: <person-group><name name-style="western"><surname>Harling</surname><given-names>GW</given-names></name><name name-style="western"><surname>Andersson</surname><given-names>L</given-names></name></person-group> (<role>Eds</role>) <issue-title>Flora of Ecuador No.</issue-title><source>62. <tp:taxon-name><tp:taxon-name-part taxon-name-part-type="family">Rubiaceae</tp:taxon-name-part></tp:taxon-name>. University of Göteborg, Göteborg</source>, <fpage>57</fpage>–<lpage>129</lpage>.</mixed-citation></ref></ref-list></tp:taxon-treatment>
